# Supplementary material for: DNA barcoding of euryglossine bees and the description of new species of Euhesma Michener (Hymenoptera, Colletidae, Euryglossinae)
Source: Zookeys. 2015 Sep 16;(520):41–59. doi: 10.3897/zookeys.520.6185 (PMC4591721; doi:10.3897/zookeys.520.6185)
Supplement: XML Treatment for Euhesma albamala [file zookeys.520.6185-treatment1.xml]

<!DOCTYPE tp:taxon-treatment
  PUBLIC "-//TaxonX//DTD Taxonomic Treatment Publishing DTD v0 20100105//EN" "tax-treatment-NSO.dtd">
<tp:taxon-treatment xmlns:tp="http://www.plazi.org/taxpub"><tp:treatment-meta><kwd-group><label>Taxon classification</label><kwd><named-content content-type="kingdom">Animalia</named-content></kwd><kwd><named-content content-type="order">Hymenoptera</named-content></kwd><kwd><named-content content-type="family">Colletidae</named-content></kwd></kwd-group><mixed-citation publication-type="journal"><person-group><name><surname>Hogendoorn</surname><given-names>Katja</given-names></name><name><surname>Stevens</surname><given-names>Mark</given-names></name><name><surname>Leijs</surname><given-names>Remko</given-names></name></person-group><article-title>DNA barcoding of euryglossine bees and the description of new species of <italic><tp:taxon-name><tp:taxon-name-part taxon-name-part-type="genus">Euhesma</tp:taxon-name-part></tp:taxon-name></italic> Michener (<tp:taxon-name><tp:taxon-name-part taxon-name-part-type="order">Hymenoptera</tp:taxon-name-part></tp:taxon-name>, <tp:taxon-name><tp:taxon-name-part taxon-name-part-type="family">Colletidae</tp:taxon-name-part></tp:taxon-name>, <tp:taxon-name><tp:taxon-name-part taxon-name-part-type="subfamily">Euryglossinae</tp:taxon-name-part></tp:taxon-name>)</article-title><source>Zookeys</source><day>16</day><month>9</month><year>2015</year><volume>2015</volume><issue>520</issue><fpage>41</fpage><lpage>59</lpage><pub-id pub-id-type="doi">10.3897/zookeys.520.6185</pub-id></mixed-citation></tp:treatment-meta><tp:nomenclature><tp:taxon-name>
                            <tp:taxon-name-part taxon-name-part-type="genus">Euhesma</tp:taxon-name-part>
                            <tp:taxon-name-part taxon-name-part-type="species">albamala</tp:taxon-name-part>
                            <object-id xmlns:xlink="http://www.w3.org/1999/xlink" content-type="zoobank" xlink:type="simple">http://zoobank.org/C018DBB3-3224-40F5-A1AD-F45D7E79A083</object-id>
                        </tp:taxon-name><tp:taxon-authority>Hogendoorn &amp; Leijs</tp:taxon-authority><tp:taxon-status xmlns:xlink="http://www.w3.org/1999/xlink" xlink:type="simple">sp. n.</tp:taxon-status><xref ref-type="fig" rid="F2">Figs 2A–H</xref><xref ref-type="fig" rid="F3">, 3A–D</xref></tp:nomenclature><tp:treatment-sec sec-type="Material examined"><title>Material examined.</title><p><italic>Holotype:</italic> ♀, RL1807C, Cane River Conservation Park, Western Australia, <named-content xmlns:xlink="http://www.w3.org/1999/xlink" content-type="dwc:verbatimCoordinates" xlink:type="simple">22.0936°S, 115.3507°E</named-content>, 26 June 2011, R. Leijs, on flowers of a red flowering <italic><tp:taxon-name><tp:taxon-name-part taxon-name-part-type="genus">Grevillea</tp:taxon-name-part></tp:taxon-name></italic> (<abbrev xmlns:xlink="http://www.w3.org/1999/xlink" content-type="institution" xlink:title="Western Australian Museum" xlink:type="simple">WAM</abbrev>). <abbrev xmlns:xlink="http://www.w3.org/1999/xlink" content-type="institution" xlink:title="Barcoding of Life Datasystems" xlink:type="simple">BOLD</abbrev>: <ext-link xmlns:xlink="http://www.w3.org/1999/xlink" ext-link-type="uri" xlink:href="http://www.boldsystems.org/index.php/Public_RecordView?processid=AUSBS082-12" xlink:type="simple">AUSBS082-12</ext-link>. <italic>Paratypes:</italic> ♂, RL1811, same date and locality as holotype (<abbrev xmlns:xlink="http://www.w3.org/1999/xlink" content-type="institution" xlink:title="Western Australian Museum" xlink:type="simple">WAM</abbrev>). <abbrev xmlns:xlink="http://www.w3.org/1999/xlink" content-type="institution" xlink:title="Barcoding of Life Datasystems" xlink:type="simple">BOLD</abbrev>: <ext-link xmlns:xlink="http://www.w3.org/1999/xlink" ext-link-type="uri" xlink:href="http://www.boldsystems.org/index.php/Public_RecordView?processid=AUSBS009-12" xlink:type="simple">AUSBS009-12</ext-link>; 4♀, all same date and locality as holotype (<abbrev xmlns:xlink="http://www.w3.org/1999/xlink" content-type="institution" xlink:title="South Australian Museum, Adelaide" xlink:type="simple">SAMA</abbrev> 32-033287, -288, -289, -290).</p></tp:treatment-sec><tp:treatment-sec sec-type="Diagnosis"><title>Diagnosis.</title><p>Most like <italic><tp:taxon-name><tp:taxon-name-part taxon-name-part-type="genus">Euhesma</tp:taxon-name-part> <tp:taxon-name-part taxon-name-part-type="species">spinola</tp:taxon-name-part></tp:taxon-name></italic>; however, the combination of the white mandibles with dark tips and the simple claws distinguishes this from all other species. The absence of both pothook and clubbed setae is a character shared with <italic><tp:taxon-name><tp:taxon-name-part taxon-name-part-type="genus">Euhesma</tp:taxon-name-part> <tp:taxon-name-part taxon-name-part-type="species">lobata</tp:taxon-name-part></tp:taxon-name></italic>, <italic><tp:taxon-name><tp:taxon-name-part taxon-name-part-type="genus">Euhesma</tp:taxon-name-part> <tp:taxon-name-part taxon-name-part-type="species">spinola</tp:taxon-name-part></tp:taxon-name></italic> and <italic><tp:taxon-name><tp:taxon-name-part taxon-name-part-type="genus">Euhesma</tp:taxon-name-part> <tp:taxon-name-part taxon-name-part-type="species">walkeriana</tp:taxon-name-part></tp:taxon-name></italic>.</p></tp:treatment-sec><tp:treatment-sec sec-type="Description"><title>Description.</title><p><italic>Female.</italic> Length approximately 5.0 mm; wing length about 3.2 mm. Head width 1.5 mm. Relative head measurements: width 50, length 41; clypeal length 11; lower interocular distance 30; upper interocular distance 28; interantennal distance 8; antennocular distance 7; interocellar distance 10; ocellocular distance 8.</p><p>Supraclypeal area, frons and mesosoma with metallic bronze-green sheen; mandibles translucent white with dark tips; labrum brown; legs amber with coxae and tibiae dark brown, and hind basitarsi pale yellow; face with long white hairs; forelegs with coxal lobes weakly developed with long hyaline unbranched setae; clubbed and pothook setae absent; hind basitibial plate with carina; hind-tibia with a row of tubercles beyond basitibial area; claws simple; metasoma brown with posterior margins of terga translucent, creating a banded effect; pygidial plate broadly spathulate.</p><p><italic>Male.</italic> Length approximately 3.8 mm; wing length approximately 3 mm. Head width 1.2 mm. Relative head measurements: width 50, length 45; clypeal length 10; lower interocular distance 30; upper interocular distance 30; interantennal distance 8; antennocular distance 7; interocellar distance 10; ocellocular distance 8. Coloration and pubescence as in female, but pronotum with metallic purple sheen; metasoma dark brown with posterior margins of terga translucent. The apical five flagellar segments of the male look crumpled, however this could be an artifact. Terminalia as in Fig. <xref ref-type="fig" rid="F3">3A–D</xref>.</p><fig id="F2" position="float" orientation="portrait"><label>Figure 2.</label><caption><p><italic><tp:taxon-name><tp:taxon-name-part taxon-name-part-type="genus">Euhesma</tp:taxon-name-part> <tp:taxon-name-part taxon-name-part-type="species">albamala</tp:taxon-name-part></tp:taxon-name></italic> sp. n.: <bold>A–D</bold> Holotype female: <bold>A</bold> dorsal <bold>B</bold> lateral <bold>C</bold> head lateral <bold>D</bold> head frontal <bold>E–H</bold> Allotype male: <bold>E</bold> dorsal <bold>F</bold> lateral <bold>G</bold> tergites <bold>H</bold> head frontal. Fore coxae female.</p></caption><graphic xmlns:xlink="http://www.w3.org/1999/xlink" xlink:href="zookeys-520-041-g002.jpg" position="float" orientation="portrait" xlink:type="simple" id="oo_57106.jpg"/></fig><fig id="F3" position="float" orientation="portrait"><label>Figure 3.</label><caption><p><italic><tp:taxon-name><tp:taxon-name-part taxon-name-part-type="genus">Euhesma</tp:taxon-name-part> <tp:taxon-name-part taxon-name-part-type="species">albamala</tp:taxon-name-part></tp:taxon-name></italic> sp. n.: <bold>A–D</bold> Allotype male genital structures: <bold>A</bold> genital ventral <bold>B</bold> genital dorsal <bold>C</bold> S7+S8 ventral <bold>D</bold> S7+S8 dorsal. Scale bars: 200 µm. </p></caption><graphic xmlns:xlink="http://www.w3.org/1999/xlink" xlink:href="zookeys-520-041-g003.jpg" position="float" orientation="portrait" xlink:type="simple" id="oo_57107.jpg"/></fig></tp:treatment-sec><tp:treatment-sec sec-type="Etymology"><title>Etymology.</title><p>The specific name refers to the white mandibles.</p></tp:treatment-sec></tp:taxon-treatment>
