# Supplementary material for: DNA barcoding of euryglossine bees and the description of new species of Euhesma Michener (Hymenoptera, Colletidae, Euryglossinae)
Source: Zookeys. 2015 Sep 16;(520):41–59. doi: 10.3897/zookeys.520.6185 (PMC4591721; doi:10.3897/zookeys.520.6185)
Supplement: XML Treatment for Euhesma micans [file zookeys.520.6185-treatment2.xml]

<!DOCTYPE tp:taxon-treatment
  PUBLIC "-//TaxonX//DTD Taxonomic Treatment Publishing DTD v0 20100105//EN" "tax-treatment-NSO.dtd">
<tp:taxon-treatment xmlns:tp="http://www.plazi.org/taxpub"><tp:treatment-meta><kwd-group><label>Taxon classification</label><kwd><named-content content-type="kingdom">Animalia</named-content></kwd><kwd><named-content content-type="order">Hymenoptera</named-content></kwd><kwd><named-content content-type="family">Colletidae</named-content></kwd></kwd-group><mixed-citation publication-type="journal"><person-group><name><surname>Hogendoorn</surname><given-names>Katja</given-names></name><name><surname>Stevens</surname><given-names>Mark</given-names></name><name><surname>Leijs</surname><given-names>Remko</given-names></name></person-group><article-title>DNA barcoding of euryglossine bees and the description of new species of <italic><tp:taxon-name><tp:taxon-name-part taxon-name-part-type="genus">Euhesma</tp:taxon-name-part></tp:taxon-name></italic> Michener (<tp:taxon-name><tp:taxon-name-part taxon-name-part-type="order">Hymenoptera</tp:taxon-name-part></tp:taxon-name>, <tp:taxon-name><tp:taxon-name-part taxon-name-part-type="family">Colletidae</tp:taxon-name-part></tp:taxon-name>, <tp:taxon-name><tp:taxon-name-part taxon-name-part-type="subfamily">Euryglossinae</tp:taxon-name-part></tp:taxon-name>)</article-title><source>Zookeys</source><day>16</day><month>9</month><year>2015</year><volume>2015</volume><issue>520</issue><fpage>41</fpage><lpage>59</lpage><pub-id pub-id-type="doi">10.3897/zookeys.520.6185</pub-id></mixed-citation></tp:treatment-meta><tp:nomenclature><tp:taxon-name>
                            <tp:taxon-name-part taxon-name-part-type="genus">Euhesma</tp:taxon-name-part>
                            <tp:taxon-name-part taxon-name-part-type="species">micans</tp:taxon-name-part>
                            <object-id xmlns:xlink="http://www.w3.org/1999/xlink" content-type="zoobank" xlink:type="simple">http://zoobank.org/CD2BD7B3-F09C-4DD4-B953-EE4326804955</object-id>
                        </tp:taxon-name><tp:taxon-authority>Hogendoorn &amp; Leijs</tp:taxon-authority><tp:taxon-status xmlns:xlink="http://www.w3.org/1999/xlink" xlink:type="simple">sp. n.</tp:taxon-status><xref ref-type="fig" rid="F4">Figs 4A–I</xref><xref ref-type="fig" rid="F5">, 5A–E</xref><!--PageBreak--><!--PageBreak--><!--PageBreak--></tp:nomenclature><tp:treatment-sec sec-type="material"><title>Material examined.</title><p><italic>Holotype:</italic> ♀, <abbrev xmlns:xlink="http://www.w3.org/1999/xlink" content-type="institution" xlink:title="South Australian Museum, Adelaide" xlink:type="simple">SAMA</abbrev> 32-03385, Bon Bon Station, South Australia, <named-content xmlns:xlink="http://www.w3.org/1999/xlink" content-type="dwc:verbatimCoordinates" xlink:type="simple">30.5250°S, 135.5917°E</named-content>, 27 October 2010, R. Leijs, on flowers of <italic><tp:taxon-name><tp:taxon-name-part taxon-name-part-type="genus">Acacia</tp:taxon-name-part> <tp:taxon-name-part taxon-name-part-type="species">victoriae</tp:taxon-name-part></tp:taxon-name></italic> (<abbrev xmlns:xlink="http://www.w3.org/1999/xlink" content-type="institution" xlink:title="South Australian Museum, Adelaide" xlink:type="simple">SAMA</abbrev>). <abbrev xmlns:xlink="http://www.w3.org/1999/xlink" content-type="institution" xlink:title="Barcoding of Life Datasystems" xlink:type="simple">BOLD</abbrev>: <ext-link xmlns:xlink="http://www.w3.org/1999/xlink" ext-link-type="uri" xlink:href="http://www.boldsystems.org/index.php/Public_RecordView?processid=AUSBS135-12" xlink:type="simple">AUSBS135-12</ext-link>. <italic>Paratype:</italic> ♂, <abbrev xmlns:xlink="http://www.w3.org/1999/xlink" content-type="institution" xlink:title="South Australian Museum, Adelaide" xlink:type="simple">SAMA</abbrev> 32-03386, same date and locality as holotype (<abbrev xmlns:xlink="http://www.w3.org/1999/xlink" content-type="institution" xlink:title="South Australian Museum, Adelaide" xlink:type="simple">SAMA</abbrev>). <abbrev xmlns:xlink="http://www.w3.org/1999/xlink" content-type="institution" xlink:title="Barcoding of Life Datasystems" xlink:type="simple">BOLD</abbrev>: <ext-link xmlns:xlink="http://www.w3.org/1999/xlink" ext-link-type="uri" xlink:href="http://www.boldsystems.org/index.php/Public_RecordView?processid=AUSBS136-12" xlink:type="simple">AUSBS136-12</ext-link>.</p></tp:treatment-sec><tp:treatment-sec sec-type="Diagnosis"><title>Diagnosis.</title><p>Most like <italic><tp:taxon-name><tp:taxon-name-part taxon-name-part-type="genus">Euhesma</tp:taxon-name-part> <tp:taxon-name-part taxon-name-part-type="species">leonora</tp:taxon-name-part></tp:taxon-name></italic>; however this is the only species in which the frons above the antennae is shining, and the facial fovae are narrow and not curved towards the ocelli.</p></tp:treatment-sec><tp:treatment-sec sec-type="Description"><title>Description.</title><p><italic>Female.</italic> Length approximately 4.5 mm; wing length approximately 3.1 mm. Head width 0.9 mm. Relative head measurements: width 50; length 64, clypeal length 17; lower interocular distance 32; upper interocular distance 33; interantennal distance 13; antennocular distance 5; interocellar distance 16; ocellocular distance 10. Anterior margin of clypeus truncate, upper margin slightly concave; other areas of clypeus and frons convex with depressions centrally, around the anterior ocelli and antennal implants; lower part of facial fovae broadened, upper part narrow, not bent towards ocelli; antennal scapes anteriorily flattened; malar space short; labial palp segments increasing in length in the order 2, 1, 3, 4. Clypeus and frons above antennae shiny with punctures wide apart; facial fovae, interocellar area and scutum with dense reticulation and dull.</p><p>Head black; antennae brown with flagella yellowish ventrally; labial palp segments 1,2 dark brown, segments 3, 4 light brown; legs yellowish with femora dark brown. First recurrent vein of forewing interstitial with first submarginal crossvein. Scattered long white hairs on frons, clypeus, antennal scapes, vertex, mandibles, posterior genae, sides of thorax, venter and gastral tergum 5.</p><!--PageBreak--><p><italic>Male.</italic> Length approximately 3.6 mm; wing length approximately 2.6 mm. Head width 0.8 mm. Relative head measurements: width 50; length 57, clypeal length 24; lower interocular distance 29; upper interocular distance 34; interantennal distance 10; antennocular distance 9; interocellar distance 14; ocellocular distance 10. Forewings and labial palps as in female; final three flagellar segments with indentations ventrally; inner hind tibial spur finely pectinate; frons above antennae shining with punctures wide apart. All labial segments dark; legs dark brown with fore tibia and all tarsae yellowish. Terminalia as in Fig. <xref ref-type="fig" rid="F5">5A–E</xref>.</p><fig id="F4" position="float" orientation="portrait"><label>Figure 4.</label><caption><p><italic><tp:taxon-name><tp:taxon-name-part taxon-name-part-type="genus">Euhesma</tp:taxon-name-part> <tp:taxon-name-part taxon-name-part-type="species">micans</tp:taxon-name-part></tp:taxon-name></italic> sp. n.: <bold>A–E</bold> Holotype female: <bold>A</bold> dorsal <bold>B</bold> lateral <bold>C</bold> head lateral <bold>D</bold> head frontal <bold>E</bold> mouthparts <bold>F–I</bold> Allotype male: <bold>F</bold> dorsal <bold>G</bold> lateral <bold>H</bold> head lateral <bold>I</bold> head frontal.</p></caption><graphic xmlns:xlink="http://www.w3.org/1999/xlink" xlink:href="zookeys-520-041-g004.jpg" position="float" orientation="portrait" xlink:type="simple" id="oo_57108.jpg"/></fig><fig id="F5" position="float" orientation="portrait"><label>Figure 5.</label><caption><p><italic><tp:taxon-name><tp:taxon-name-part taxon-name-part-type="genus">Euhesma</tp:taxon-name-part> <tp:taxon-name-part taxon-name-part-type="species">micans</tp:taxon-name-part></tp:taxon-name></italic> sp. n.: <bold>A–E</bold> Allotype male genital structures: <bold>A</bold> genital dorsal <bold>B</bold> genital ventral <bold>C</bold> S7 dorsal <bold>D</bold> S7 ventral <bold>E</bold> S8 dorsal. Scale bars: 200 μm.</p></caption><graphic xmlns:xlink="http://www.w3.org/1999/xlink" xlink:href="zookeys-520-041-g005.jpg" position="float" orientation="portrait" xlink:type="simple" id="oo_57109.jpg"/></fig></tp:treatment-sec><tp:treatment-sec sec-type="Etymology"><title>Etymology.</title><p>The specific name refers to the shiny frons.</p></tp:treatment-sec></tp:taxon-treatment>
