# Supplementary material for: DNA barcoding of euryglossine bees and the description of new species of Euhesma Michener (Hymenoptera, Colletidae, Euryglossinae)
Source: Zookeys. 2015 Sep 16;(520):41–59. doi: 10.3897/zookeys.520.6185 (PMC4591721; doi:10.3897/zookeys.520.6185)
Supplement: XML Treatment for Euhesma lyngouriae [file zookeys.520.6185-treatment3.xml]

<!DOCTYPE tp:taxon-treatment
  PUBLIC "-//TaxonX//DTD Taxonomic Treatment Publishing DTD v0 20100105//EN" "tax-treatment-NSO.dtd">
<tp:taxon-treatment xmlns:tp="http://www.plazi.org/taxpub"><tp:treatment-meta><kwd-group><label>Taxon classification</label><kwd><named-content content-type="kingdom">Animalia</named-content></kwd><kwd><named-content content-type="order">Hymenoptera</named-content></kwd><kwd><named-content content-type="family">Colletidae</named-content></kwd></kwd-group><mixed-citation publication-type="journal"><person-group><name><surname>Hogendoorn</surname><given-names>Katja</given-names></name><name><surname>Stevens</surname><given-names>Mark</given-names></name><name><surname>Leijs</surname><given-names>Remko</given-names></name></person-group><article-title>DNA barcoding of euryglossine bees and the description of new species of <italic><tp:taxon-name><tp:taxon-name-part taxon-name-part-type="genus">Euhesma</tp:taxon-name-part></tp:taxon-name></italic> Michener (<tp:taxon-name><tp:taxon-name-part taxon-name-part-type="order">Hymenoptera</tp:taxon-name-part></tp:taxon-name>, <tp:taxon-name><tp:taxon-name-part taxon-name-part-type="family">Colletidae</tp:taxon-name-part></tp:taxon-name>, <tp:taxon-name><tp:taxon-name-part taxon-name-part-type="subfamily">Euryglossinae</tp:taxon-name-part></tp:taxon-name>)</article-title><source>Zookeys</source><day>16</day><month>9</month><year>2015</year><volume>2015</volume><issue>520</issue><fpage>41</fpage><lpage>59</lpage><pub-id pub-id-type="doi">10.3897/zookeys.520.6185</pub-id></mixed-citation></tp:treatment-meta><tp:nomenclature><tp:taxon-name>
                            <tp:taxon-name-part taxon-name-part-type="genus">Euhesma</tp:taxon-name-part>
                            <tp:taxon-name-part taxon-name-part-type="species">lyngouriae</tp:taxon-name-part>
                            <object-id xmlns:xlink="http://www.w3.org/1999/xlink" content-type="zoobank" xlink:type="simple">http://zoobank.org/4809A089-9751-4AC1-B36D-7AC01F815ECA</object-id>
                        </tp:taxon-name><tp:taxon-authority>Hogendoorn &amp; Leijs</tp:taxon-authority><tp:taxon-status xmlns:xlink="http://www.w3.org/1999/xlink" xlink:type="simple">sp. n.</tp:taxon-status><xref ref-type="fig" rid="F6">Figs 6A–D</xref></tp:nomenclature><tp:treatment-sec sec-type="material"><title>Material examined.</title><p><italic>Holotype:</italic> ♀, <abbrev xmlns:xlink="http://www.w3.org/1999/xlink" content-type="institution" xlink:title="South Australian Museum, Adelaide" xlink:type="simple">SAMA</abbrev> 32-033284, Bon Bon Station, South Australia, <named-content xmlns:xlink="http://www.w3.org/1999/xlink" content-type="dwc:verbatimCoordinates" xlink:type="simple">30.2389°S, 135.5098°E</named-content>, 26 October 2010, R. Leijs, on flowers of <italic><tp:taxon-name><tp:taxon-name-part taxon-name-part-type="genus">Swainsona</tp:taxon-name-part> <tp:taxon-name-part taxon-name-part-type="species">stipularis</tp:taxon-name-part></tp:taxon-name></italic> (<abbrev xmlns:xlink="http://www.w3.org/1999/xlink" content-type="institution" xlink:title="South Australian Museum, Adelaide" xlink:type="simple">SAMA</abbrev>). <abbrev xmlns:xlink="http://www.w3.org/1999/xlink" content-type="institution" xlink:title="Barcoding of Life Datasystems" xlink:type="simple">BOLD</abbrev>: <ext-link xmlns:xlink="http://www.w3.org/1999/xlink" ext-link-type="uri" xlink:href="http://www.boldsystems.org/index.php/Public_RecordView?processid=AUSBS137-12" xlink:type="simple">AUSBS137-12</ext-link>.</p><p>♂, unknown.</p></tp:treatment-sec><tp:treatment-sec sec-type="Diagnosis"><title>Diagnosis.</title><p>Most like <italic><tp:taxon-name><tp:taxon-name-part taxon-name-part-type="genus">Euhesma</tp:taxon-name-part> <tp:taxon-name-part taxon-name-part-type="species">aurata</tp:taxon-name-part></tp:taxon-name></italic>, however, forewing first recurrent vein interstitial with first submarginal crossvein, margin between clypeus and supraclypeal area lacking furrow, all abdominal segments amber, lacking brown bands.</p></tp:treatment-sec><tp:treatment-sec sec-type="Description"><title>Description.</title><p><italic>Female.</italic> Length approximately 6.0 mm; wing length approximately 3.5 mm. Head width 1.6 mm. Relative head measurements: width 50; length 50; clypeal length 14; lower interocular distance 28; upper interocular distance 32; interantennal distance 12; antennocular distance 6; interocellar distance 12; ocellocular distance 8. Anterior margin of clypeus truncate, upper margin slightly concave, lacking median furrow; frons with median area elevated; facial fovae broad, upper part slightly bent towards ocelli; antennal scapes anteriorily flattened; malar space short; labial palp segments increasing in length in the order 1 = 3, 2. Clypeus and frons above antennae; facial fovae interocellar area and scutum with dense reticulation and dull. Head black; antennae brown with flagella yellowish ventrally; labial palp segments 1 dark brown, 2 and 3 yellowish; legs and gaster amber, tergal fovae and fore femora posteriorly dark brown. First recurrent vein of forewing interstitial with first submarginal crossvein. Scattered long white hairs on frons, clypeus, antennal scapes, vertex, mandibles, posterior genae, sides of thorax, venter and gastral tergum 5.</p><fig id="F6" position="float" orientation="portrait"><label>Figure 6.</label><caption><p><italic><tp:taxon-name><tp:taxon-name-part taxon-name-part-type="genus">Euhesma</tp:taxon-name-part> <tp:taxon-name-part taxon-name-part-type="species">lyngouriae</tp:taxon-name-part></tp:taxon-name></italic> sp. n.: <bold>A–D</bold> Holotype female: <bold>A</bold> dorsal <bold>B</bold> lateral <bold>C</bold> head lateral <bold>D</bold> head frontal.</p></caption><graphic xmlns:xlink="http://www.w3.org/1999/xlink" xlink:href="zookeys-520-041-g006.jpg" position="float" orientation="portrait" xlink:type="simple" id="oo_57110.jpg"/></fig></tp:treatment-sec><tp:treatment-sec sec-type="Remarks"><title>Remarks.</title><p>The type lacks labial palp segment 4.</p></tp:treatment-sec><tp:treatment-sec sec-type="Etymology"><title>Etymology.</title><p>The specific name refers to the amber coloured legs and gaster of the female.</p></tp:treatment-sec></tp:taxon-treatment>
