# Supplementary material for: DNA barcoding of euryglossine bees and the description of new species of Euhesma Michener (Hymenoptera, Colletidae, Euryglossinae)
Source: Zookeys. 2015 Sep 16;(520):41–59. doi: 10.3897/zookeys.520.6185 (PMC4591721; doi:10.3897/zookeys.520.6185)
Supplement: XML Treatment for Euhesma aulaca [file zookeys.520.6185-treatment4.xml]

<!DOCTYPE tp:taxon-treatment
  PUBLIC "-//TaxonX//DTD Taxonomic Treatment Publishing DTD v0 20100105//EN" "tax-treatment-NSO.dtd">
<tp:taxon-treatment xmlns:tp="http://www.plazi.org/taxpub"><tp:treatment-meta><kwd-group><label>Taxon classification</label><kwd><named-content content-type="kingdom">Animalia</named-content></kwd><kwd><named-content content-type="order">Hymenoptera</named-content></kwd><kwd><named-content content-type="family">Colletidae</named-content></kwd></kwd-group><mixed-citation publication-type="journal"><person-group><name><surname>Hogendoorn</surname><given-names>Katja</given-names></name><name><surname>Stevens</surname><given-names>Mark</given-names></name><name><surname>Leijs</surname><given-names>Remko</given-names></name></person-group><article-title>DNA barcoding of euryglossine bees and the description of new species of <italic><tp:taxon-name><tp:taxon-name-part taxon-name-part-type="genus">Euhesma</tp:taxon-name-part></tp:taxon-name></italic> Michener (<tp:taxon-name><tp:taxon-name-part taxon-name-part-type="order">Hymenoptera</tp:taxon-name-part></tp:taxon-name>, <tp:taxon-name><tp:taxon-name-part taxon-name-part-type="family">Colletidae</tp:taxon-name-part></tp:taxon-name>, <tp:taxon-name><tp:taxon-name-part taxon-name-part-type="subfamily">Euryglossinae</tp:taxon-name-part></tp:taxon-name>)</article-title><source>Zookeys</source><day>16</day><month>9</month><year>2015</year><volume>2015</volume><issue>520</issue><fpage>41</fpage><lpage>59</lpage><pub-id pub-id-type="doi">10.3897/zookeys.520.6185</pub-id></mixed-citation></tp:treatment-meta><tp:nomenclature><tp:taxon-name>
                            <tp:taxon-name-part taxon-name-part-type="genus">Euhesma</tp:taxon-name-part>
                            <tp:taxon-name-part taxon-name-part-type="species">aulaca</tp:taxon-name-part>
                            <object-id xmlns:xlink="http://www.w3.org/1999/xlink" content-type="zoobank" xlink:type="simple">http://zoobank.org/A64B73ED-9553-4AB6-B0D1-B8095B482E0E</object-id>
                        </tp:taxon-name><tp:taxon-authority>Hogendoorn &amp; Leijs</tp:taxon-authority><tp:taxon-status xmlns:xlink="http://www.w3.org/1999/xlink" xlink:type="simple">sp. n.</tp:taxon-status><xref ref-type="fig" rid="F7">Figs 7A–I</xref><xref ref-type="fig" rid="F8">, 8A–E</xref><!--PageBreak--><!--PageBreak--></tp:nomenclature><tp:treatment-sec sec-type="material"><title>Material examined.</title><p><italic>Holotype:</italic> ♀, <abbrev xmlns:xlink="http://www.w3.org/1999/xlink" content-type="institution" xlink:title="South Australian Museum, Adelaide" xlink:type="simple">SAMA</abbrev> 32-033281, Bon Bon Station, South Australia, <named-content xmlns:xlink="http://www.w3.org/1999/xlink" content-type="dwc:verbatimCoordinates" xlink:type="simple">30.8440°S, 135.5389°E</named-content>, 27 October 2010, R Leijs (<abbrev xmlns:xlink="http://www.w3.org/1999/xlink" content-type="institution" xlink:title="South Australian Museum, Adelaide" xlink:type="simple">SAMA</abbrev>). <abbrev xmlns:xlink="http://www.w3.org/1999/xlink" content-type="institution" xlink:title="Barcoding of Life Datasystems" xlink:type="simple">BOLD</abbrev>: <ext-link xmlns:xlink="http://www.w3.org/1999/xlink" ext-link-type="uri" xlink:href="http://www.boldsystems.org/index.php/Public_RecordView?processid=AUSBS133-12" xlink:type="simple">AUSBS133-12</ext-link>.</p><p><bold>Paratype</bold> <italic>(male).</italic> ♂, <abbrev xmlns:xlink="http://www.w3.org/1999/xlink" content-type="institution" xlink:title="South Australian Museum, Adelaide" xlink:type="simple">SAMA</abbrev> 32-033282, same date and locality as holotype. <italic>Paratypes:</italic> 3♀, Bon Bon Station, South Australia, <named-content xmlns:xlink="http://www.w3.org/1999/xlink" content-type="dwc:verbatimCoordinates" xlink:type="simple">30.7416°S, 135.3665°E</named-content>, on <italic><tp:taxon-name><tp:taxon-name-part taxon-name-part-type="genus">Eremophila</tp:taxon-name-part> <tp:taxon-name-part taxon-name-part-type="species">scoparia</tp:taxon-name-part></tp:taxon-name></italic>; 1♀, Bon Bon Station, South Australia, <named-content xmlns:xlink="http://www.w3.org/1999/xlink" content-type="dwc:verbatimCoordinates" xlink:type="simple">30.5250°E, 135.5917°E</named-content>; 7♀+1♂ in ethanol RL1636 all same date as holotype (<abbrev xmlns:xlink="http://www.w3.org/1999/xlink" content-type="institution" xlink:title="South Australian Museum, Adelaide" xlink:type="simple">SAMA</abbrev>). <abbrev xmlns:xlink="http://www.w3.org/1999/xlink" content-type="institution" xlink:title="Barcoding of Life Datasystems" xlink:type="simple">BOLD</abbrev>: AUSBS131,2,4-12.</p></tp:treatment-sec><tp:treatment-sec sec-type="Diagnosis"><title>Diagnosis.</title><p>The species is most like <italic><tp:taxon-name><tp:taxon-name-part taxon-name-part-type="genus">Euhesma</tp:taxon-name-part> <tp:taxon-name-part taxon-name-part-type="species">yellowdinensis</tp:taxon-name-part></tp:taxon-name></italic>, but the clypeus has a distinctive deep median furrow and the total length of the labial palps is only slightly shorter than the head.</p></tp:treatment-sec><tp:treatment-sec sec-type="Description"><title>Description.</title><p><italic>Female.</italic> Length approximately 5.5 mm; wing length approximately 3.5 mm. Head width 1.6 mm. Relative head measurements: width 50; length 50; clypeal length 14; lower interocular distance 28; upper interocular distance 32; interantennal distance 12; antennocular distance 6; interocellar distance 12; ocellocular distance 8. Clypeus with deep median furrow, anterior margin truncate, upper margin indistinct; facial fovae broad, upper part slightly bent towards ocelli; malar space short; labial palp segments increasing in length in the order 1,2,3=4. Clypeus and frons above antennae, interocellar area and scutum with dense reticulation; clypeus and supraclypeal area shining, frons, paraocular areas and scutum dull. Head black; antennae brown with flagella yellowish ventrally; labial palp segments 1 and 2 dark brown, 3 and 4 ribbon-like, yellowish; all femora and tibiae of middle and hind legs medially dark brown, <!--PageBreak-->fore tibiae, all tarsi and remaining parts yellow; gaster dark brown. Marginal zones of metasoma wide and translucent. Forewing with first recurrent vein almost interstitial with first submarginal crossvein. Scattered long white hairs on frons, clypeus, antennal scapes, vertex, mandibles, posterior genae, sides of thorax, venter and gastral tergum 5, pygidial fimbria pale orange.</p><p><italic>Male.</italic> Length approximately 5.2 mm; wing length approximately 3.6 mm. Head width 1.2 mm. Relative head measurements: width 50; length 60, clypeal length 17; lower interocular distance 22; upper interocular distance 30; interantennal distance 8; antennocular distance 5; interocellar distance 12; ocellocular distance 9. Forewings, labial palps and other characters as in female; inner hind tibial spur roughly pectinate; Terminalia as in Fig. <xref ref-type="fig" rid="F8">8A–E</xref>.</p><fig id="F7" position="float" orientation="portrait"><label>Figure 7.</label><caption><p><italic><tp:taxon-name><tp:taxon-name-part taxon-name-part-type="genus">Euhesma</tp:taxon-name-part> <tp:taxon-name-part taxon-name-part-type="species">aulaca</tp:taxon-name-part></tp:taxon-name></italic> sp. n.: <bold>A–D, I</bold> Holotype female: <bold>A</bold> dorsal <bold>B</bold> lateral <bold>C</bold> head lateral <bold>D</bold> head frontal <bold>I</bold> mouthparts <bold>E–H</bold>: Allotype male <bold>E</bold> dorsal <bold>F</bold> lateral <bold>G</bold> head ventral <bold>H</bold> head frontal.</p></caption><graphic xmlns:xlink="http://www.w3.org/1999/xlink" xlink:href="zookeys-520-041-g007.jpg" position="float" orientation="portrait" xlink:type="simple" id="oo_57111.jpg"/></fig><fig id="F8" position="float" orientation="portrait"><label>Figure 8.</label><caption><p><italic><tp:taxon-name><tp:taxon-name-part taxon-name-part-type="genus">Euhesma</tp:taxon-name-part> <tp:taxon-name-part taxon-name-part-type="species">aulaca</tp:taxon-name-part></tp:taxon-name></italic> sp. n.: <bold>A–E</bold> Allotype male genital structures: <bold>A</bold> genital dorsal <bold>B</bold> genital ventral <bold>C</bold> genital lateral <bold>D</bold> S7 dorsal <bold>E</bold> S8 dorsal. Scale bars: 200 μm.</p></caption><graphic xmlns:xlink="http://www.w3.org/1999/xlink" xlink:href="zookeys-520-041-g008.jpg" position="float" orientation="portrait" xlink:type="simple" id="oo_57112.jpg"/></fig></tp:treatment-sec><tp:treatment-sec sec-type="Remarks"><title>Remarks.</title><p><xref ref-type="bibr" rid="B6">Exley (1998)</xref> distinguishes the species from group 1 (the <italic><tp:taxon-name><tp:taxon-name-part taxon-name-part-type="species">alicia</tp:taxon-name-part></tp:taxon-name></italic> species group) from those of groups 2 and 3 on the basis of the length of the labial palps, which <!--PageBreak-->are substantially shorter than the head in the species of group 1, and longer than the head in groups 2 and 3. Although the labial palps of female <italic><tp:taxon-name><tp:taxon-name-part taxon-name-part-type="genus">Euhesma</tp:taxon-name-part> <tp:taxon-name-part taxon-name-part-type="species">aulaca</tp:taxon-name-part></tp:taxon-name></italic> are shorter than the head, the difference in length is only slight, while the shape and length of the labial palp segments are like other species in the <italic><tp:taxon-name><tp:taxon-name-part taxon-name-part-type="species">alicia</tp:taxon-name-part></tp:taxon-name></italic> species group. Based on molecular and morphological data, <italic><tp:taxon-name><tp:taxon-name-part taxon-name-part-type="genus">Euhesma</tp:taxon-name-part> <tp:taxon-name-part taxon-name-part-type="species">aulaca</tp:taxon-name-part></tp:taxon-name></italic> has been classified in the <italic><tp:taxon-name><tp:taxon-name-part taxon-name-part-type="species">alicia</tp:taxon-name-part></tp:taxon-name></italic> species group, and the first couplet of the key has been modified to include this species.</p></tp:treatment-sec><tp:treatment-sec sec-type="Etymology"><title>Etymology.</title><p>The specific name means ‘with a furrow’, referring to the deep median furrow in the clypeus.</p></tp:treatment-sec><ref-list><ref id="B6"><mixed-citation xmlns:xlink="http://www.w3.org/1999/xlink" xlink:type="simple"><person-group><name name-style="western"><surname>Exley</surname><given-names>EM</given-names></name></person-group> (<year>1998</year>) <article-title>New <tp:taxon-name><tp:taxon-name-part taxon-name-part-type="genus">Euryglossa</tp:taxon-name-part> (<tp:taxon-name-part taxon-name-part-type="subgenus">Euhesma</tp:taxon-name-part>)</tp:taxon-name> bees (<tp:taxon-name><tp:taxon-name-part taxon-name-part-type="order">Hymenoptera</tp:taxon-name-part></tp:taxon-name>: <tp:taxon-name><tp:taxon-name-part taxon-name-part-type="family">Colletidae</tp:taxon-name-part></tp:taxon-name>: <tp:taxon-name><tp:taxon-name-part taxon-name-part-type="subfamily">Euryglossinae</tp:taxon-name-part></tp:taxon-name>) associated with the Australian plant genus <italic><tp:taxon-name><tp:taxon-name-part taxon-name-part-type="genus">Eremophila</tp:taxon-name-part></tp:taxon-name></italic> (<tp:taxon-name><tp:taxon-name-part taxon-name-part-type="family">Myoporaceae</tp:taxon-name-part></tp:taxon-name>).</article-title> <source>Records of the Western Australian Museum</source> <volume>18</volume>: <fpage>419</fpage>–<lpage>437</lpage> </mixed-citation></ref></ref-list></tp:taxon-treatment>
